# Supplementary material for: Statistical mechanics for metabolic networks during steady state growth
Source: Nat Commun. 2018 Jul 30;9:2988. doi: 10.1038/s41467-018-05417-9 (PMC6065372; doi:10.1038/s41467-018-05417-9)
Supplement: Supplementary file 4 — Supplementary Data 1 [file 41467_2018_5417_MOESM4_ESM.ods]

## Sheet: growth rate 0.1 h-1
Reference	Nanchen, Annik, Alexander Schicker, and Uwe Sauer. "Nonlinear dependency of intracellular fluxes on growth rate in miniaturized continuous cultures of Escherichia coli." Applied and environmental microbiology 72.2 (2006): 1164-1172.	J Bacteriol. 2008 Apr;190(7):2323-30. Cyclic AMP-dependent catabolite repression is the dominant control mechanism of metabolic fluxes under glucose limitation in Escherichia coli. Nanchen A, Schicker A, Revelles O, et al.	J Bacteriol. 2003 Dec;185(24):7053-67. Responses of the central metabolism in Escherichia coli to phosphoglucose isomerase and glucose-6-phosphate dehydrogenase knockouts. Hua Q, Yang C, Baba T, et al.	J Chromatogr A. 2007 Aug;1159(1-2):134-41. Direct measurement of isotopomer of intracellular metabolites using capillary electrophoresis time-of-flight mass spectrometry for efficient metabolic flux analysis. Toya Y, Ishii N, Hirasawa T, et al.	Appl Microbiol Biotechnol. 2004 Jan;63(4):407-17. Metabolic flux analysis of pykF gene knockout Escherichia coli based on 13C-labeling experiments together with measurements of enzyme activities and intracellular metabolite concentrations. Al Zaid Siddiquee K, Arauzo-Bravo MJ, Shimizu K.	Ishii, Nobuyoshi, et al. "Multiple high-throughput analyses monitor the response of E. coli to perturbations." Science 316.5824 (2007): 593-597.
Number of replicates	6	1	2	1	1	1
							Average	Stdv
GLCpts	100	100	100	100	100	100	100	0
G6PDH2r	27.6667	34	20	36.8	34	36	31.4111	5.88411
GND	21	24	20	36.8	34	36	28.6333	7.11844
PGI	72	65	77.5	61.6	65	62	67.1833	5.73307
PFK	83	na	87	80.1	83	80	82.62	2.55687
TKT1	7	na	6	11	26	11	12.2	7.19444
TKT2	4.5	na	4	8.1	26	8	10.12	8.12143
TALA	7	na	6	11	26	11	12.2	7.19444
GAPD	176.667	156	177.5	167.2	163	167	167.894	7.48265
ENO	168.667	156	170	157.3	163	157	161.995	5.66478
PYK	181.5	na	135.5	52.5	130	53	110.5	50.4311
PDH	183.5	158	127	138.1	107	136	141.6	24.078
CS	122	95	83.5	84.3	87	82	92.3	13.9344
ICDHyr	72.6667	38	83.5	58	87	56	65.8611	17.0273
AKGDH	64.1667	38	76.5	49.9	78	48	59.0944	14.9371
FUM	113.667	84	76	76	78	74	83.6112	13.8035
MDH	149.333	115	65	96.5	75	96	99.4722	27.4934
ME1	13.6667	16	10.5	6.1	3	4	8.87778	4.87081
PPCK-PPC	23.5	41	49.5	-1.1	-17	0	15.9833	23.9475
ICL	49.1667	na	na	na	26.3	26	33.8222	10.8509
Growth rate (1/h)	0.0966667	0.1	0.1	0.1	0.1	0.1	0.0994445	0.00124225
Glucose Uptake (mmol/gDWh)	1.83333	1.1	1.35	1.34	1.81	1.34	1.46222	0.268435
Maximum growth rate (1/h, estimated from glucose uptake and FBA)	0.160233042	0.09614	0.11799	0.117116	0.158194	0.117116	0.1277981737	0.0257005247
Average/Maximum	0.6032881782	1.0401497816	0.8475294516	0.8538542983	0.6321352264	0.8538542983	0.8051352057	0.1627559143
average growth rate / maximum growth rate (estimated from glucose uptake with FBA) = 0.80 from which beta = 120 (averaged over all experiments)

## Sheet: growth rate 0.2 h-1
Reference	Nanchen, Annik, Alexander Schicker, and Uwe Sauer. "Nonlinear dependency of intracellular fluxes on growth rate in miniaturized continuous cultures of Escherichia coli." Applied and environmental microbiology 72.2 (2006): 1164-1172.	Ishii, Nobuyoshi, et al. "Multiple high-throughput analyses monitor the response of E. coli to perturbations." Science 316.5824 (2007): 593-597.	J Biotechnol. 2006 Mar;122(2):254-66. Effect of lpdA gene knockout on the metabolism in Escherichia coli based on enzyme activities, intracellular metabolite concentrations and metabolic flux analysis by 13C-labeling experiments. Li M, Ho PY, Yao S,et al.	Average	Stdev
Number of replicates	2	3	2
GLCpts	100	100	100	100	1
G6PDH2r	44.5	23.6667	22.95	30.3722	9.99412
GND	34	23.6667	16.45	24.7056	7.20232
PGI	55	75	75.4	68.4667	9.52377
PFK	74	84	79.45	79.15	4.08799
TKT1	11	6.66667	4.1	7.25556	2.84752
TKT2	8	3.33333	2	4.44444	2.57241
TALA	11	6.66667	4.1	7.25556	2.84752
GAPD	165.5	170	164.9	166.8	2.27596
ENO	155	159	150.8	154.933	3.34797
PYK	160.5	47	35.9	81.1333	56.3034
PDH	163	129.333	na	146.166	16.8335
CS	101.5	80.3333	66.15	82.6611	14.5251
ICDHyr	55	61.3333	41.9	52.7444	8.09234
AKGDH	45	52.6667	na	48.8333	3.83335
FUM	92	71.6667	57.4	73.6889	14.1976
MDH	124	86	57.4	89.1333	27.2795
ME1	14	4.66667	23.9	14.1889	7.85311
PPCK-PPC	12	8.33333	19.75	13.3611	4.75917
ICL	47	19	24.25	30.0833	12.1524
Growth rate (1/h)	0.19	0.2	0.21	0.2	0.00816497
Glucose Uptake (mmol/gDWh)	2.8	2.93667	2.76	2.83222	0.0756387
Maximum growth rate (1/h, estimated from glucose uptake and FBA)	0.24472	0.256664958	0.241224	0.2475363193	0.0080965756
Average/Maximum	0.7763975155	0.7792259666	0.8705601433	0.8087278751	0.0535669868
average growth rate / maximum growth rate (estimated from glucose uptake with FBA) = 0.80 from which beta = 120 (averaged over all experiments)
